# Supplementary material for: Long-Term Effects and Potential Impact of Early Nutrition with Breast Milk or Infant Formula on Glucose Homeostasis Control in Healthy Children at 6 Years Old: A Follow-Up from the COGNIS Study
Source: Nutrients. 2023 Feb 7;15(4):852. doi: 10.3390/nu15040852 (PMC9965004; doi:10.3390/nu15040852)
Supplement: Supplementary file 1 [file nutrients-15-00852-s001.zip]

Archive with 1 entries (1 files):
- nutrients-2185483-supplementary.pdf
